# Supplementary material for: ENO1 as a Central Regulator Linking Metabolic Reprogramming to Tumor Plasticity
Source: Int J Mol Sci. 2026 May 16;27(10):4479. doi: 10.3390/ijms27104479 (PMC13208067; doi:10.3390/ijms27104479)
Supplement: Supplementary file 1 [file ijms-27-04479-s001.zip]

Archive with 1 entries (1 files):
- ijms-4297409-supplementary.pdf
